# Supplementary material for: Supported Eosin Y as a Photocatalyst for C-H Arylation of Furan in Batch and Flow
Source: Molecules. 2022 Aug 10;27(16):5096. doi: 10.3390/molecules27165096 (PMC9414944; doi:10.3390/molecules27165096)
Supplement: Supplementary file 1 [file molecules-27-05096-s001.zip]

Archive with 1 entries (1 files):
- molecules-1835869-supplementary.pdf
